# Supplementary material for: Enhancing Professional Periodontal Therapy with a Novel PMA-Zeolite Application: A Clinical Study on Periodontal Outcomes and Microbiological Changes
Source: J Funct Biomater. 2025 Jul 22;16(8):270. doi: 10.3390/jfb16080270 (PMC12387170; doi:10.3390/jfb16080270)
Supplement: Supplementary file 1 [file jfb-16-00270-s001.zip]

Archive with 1 entries (1 files):
- jfb-3686342-supplementary.pdf
